# Supplementary material for: Artificial intelligence in clinical medicine: a state-of-the-art overview of systematic reviews with methodological recommendations for improved reporting
Source: Front Digit Health. 2025 Mar 5;7:1550731. doi: 10.3389/fdgth.2025.1550731 (PMC11920125; doi:10.3389/fdgth.2025.1550731)
Supplement: Supplementary file 1 [file Datasheet1.xlsx]

## Sheet: ASSESSEMENT TOOL
ARTICLE INFORMATION			CLASMOD-AI
Author	Year	DOI	Classification of data used as input	Classification of AI model	Classification of AI training	Classification of metrics used to evaluate the model performance

## Sheet: VARIABLES
Classification of AI model	Classification of AI training	Classification of metrics used to evaluate the model performance
Artificial Narrow Intelligence (ANI)	Supervised Learning	Accuracy
Artificial General Intelligence (AGI)	Unsupervised Learning	Precision
Artificial Superintelligence (ASI)	Semi-supervised Learning	Sensitivity
Machine Learning (ML)	Reinforcement Learning	Specificity
Deep Learning (DL)	Self-supervised Learning	Recall (Sensitivity, True Positive Rate)
Expert Systems	Transfer Learning	F1 Score
Natural Language Processing (NLP)	Active Learning	Area Under the ROC Curve (AUC-ROC)
Visual recognition AI	Online Learning	Receiver Operating Characteristic (ROC) Curve
Cognitive Computing	Evolutionary Algorithms	Confusion Matrix
Fuzzy Logic	Ensemble Learning	Mean Absolute Error (MAE)
Swarm Intelligence	Neuroevolution	Mean Squared Error (MSE)
AI-driven machines	Other	Root Mean Squared Error (RMSE)
Knowledge Representation and Reasoning (KRR)		R-squared (Coefficient of Determination)
Reinforcement Learning (RL)		Log-Loss (Cross-Entropy Loss)
Other		Mean Absolute Percentage Error (MAPE)
		Cohen's Kappa
		Hamming Loss
		Silhouette Score
		Adjusted Rand Index (ARI)
		Other
